# Supplementary material for: Finding functional associations between prokaryotic virus orthologous groups: a proof of concept
Source: BMC Bioinformatics. 2021 Sep 15;22:438. doi: 10.1186/s12859-021-04343-w (PMC8442406; doi:10.1186/s12859-021-04343-w)
Supplement: Supplementary file 1 — Additional file 1. Mapping of interacting RefSeq protein pairs to their best matching pVOGs with the reported E-value and bit score [file 12859_2021_4343_MOESM1_ESM.xlsx]

## Sheet: positives.search_stats
refseq1	pvog1	evalue1	bitscore1	refseq2	pvog2	evalue2	bitscore2
NP_041982.1	VOG0026	2.7e-137	452	NP_041990.1	VOG2349	9e-40	127.4
NP_041969.1	VOG2315	1e-36	117.4	NP_041972.1	VOG0451	1.9e-40	131
NP_041975.1	VOG0025	5.5e-60	197.2	NP_041982.1	VOG0026	2.7e-137	452
NP_041954.1	VOG3370	3.6e-37	121.1	NP_041980.1	VOG2318	2.4e-44	142.2
NP_041959.1	VOG2310	3.9e-138	452.8	NP_041980.1	VOG2318	2.4e-44	142.2
NP_041981.1	VOG3374	5.6e-67	217.1	NP_041982.1	VOG0026	2.7e-137	452
NP_041996.1	VOG0031	8.1e-88	288.1	NP_041998.1	VOG4572	1.1e-135	445.4
NP_041970.1	VOG0021	2.4e-50	164.2	NP_041999.1	VOG4592	4e-66	215.4
NP_042003.1	VOG0037	0	1180.2	NP_042004.1	VOG0038	0	1587.8
NP_042008.1	VOG0299	7.2e-50	162.2	NP_042009.1	VOG2403	1e-41	134.1
NP_049757.1	VOG4584	1.3e-194	642.1	NP_049803.1	VOG0474	1.2e-204	672.6
NP_049500.1	VOG0946	4.3e-212	695.9	NP_049501.1	VOG0947	9.1e-61	194.9
YP_006570.1	VOG9195	1.6e-32	104.8	YP_006571.1	VOG0249	1.7e-53	173.1
YP_004306898.1	VOG5235	9.6e-16	50.5	YP_004306903.1	VOG0025	1.2e-10	34.7
YP_004306898.1	VOG5235	9.6e-16	50.5	YP_004306904.1	VOG4809	6.1e-52	167.3
YP_004306898.1	VOG5235	9.6e-16	50.5	YP_004306959.1	VOG0026	3e-93	306.6
YP_004306929.1	VOG2616	2.5e-08	26.7	YP_004306931.1	VOG3178	6.3e-90	294.6
YP_004306891.1	VOG5156	2e-36	117.9	YP_004306892.1	VOG0998	4.2e-65	212.4
YP_004306942.1	VOG4599	3e-203	670.8	YP_004306943.1	VOG0647	2.3e-160	528.5
NP_044820.1	VOG0879	0.00014	15.3	NP_044823.1	VOG0644	4.6e-116	380.2
NP_044824.1	VOG0642	2.1e-48	158	NP_044831.1	VOG0645	1.3e-22	73
NP_044824.1	VOG0642	2.1e-48	158	NP_044833.1	VOG0645	2.8e-37	121.5
NP_044820.1	VOG0879	0.00014	15.3	NP_044821.1	VOG0643	1.9e-124	408.4
ACF32381.1	VOG8306	2e-127	414.7	NP_040614.1	VOG0824	1e-34	111.3
ACF32381.1	VOG8306	2e-127	414.7	NP_040591.1	VOG0840	8.5e-71	229.3
ACF32381.1	VOG8306	2e-127	414.7	NP_597778.1	VOG0631	4.7e-46	147.5
NP_040591.1	VOG0840	8.5e-71	229.3	NP_040638.1	VOG0295	2.2e-40	129.1
NP_040591.1	VOG0840	8.5e-71	229.3	NP_040637.1	VOG0293	8e-41	130.6
NP_040591.1	VOG0840	8.5e-71	229.3	NP_040634.1	VOG0292	8.1e-65	210.1
NP_040614.1	VOG0824	1e-34	111.3	NP_040633.1	VOG2124	5.4e-45	144.7
NP_040611.1	VOG9410	3.2e-70	225.2	NP_040634.1	VOG0292	8.1e-65	210.1
NP_040593.1	VOG0842	4.8e-59	191.1	NP_040609.1	VOG0275	2.4e-47	155
NP_040582.1	VOG0832	2.5e-27	87.7	NP_040610.1	VOG0823	2.2e-56	180.5
NP_040596.1	VOG0847	2.6e-33	107.7	YP_001551744.1	VOG0300	4.6e-30	96.3
NP_040591.1	VOG0840	8.5e-71	229.3	NP_040606.1	VOG9709	1.4e-297	978.8
NP_040617.1	VOG1309	9.5e-66	215.1	NP_040632.1	VOG0355	5.6e-109	356.1
NP_040614.1	VOG0824	1e-34	111.3	YP_001551744.1	VOG0300	4.6e-30	96.3
NP_040632.1	VOG0355	5.6e-109	356.1	NP_040642.1	VOG0298	2.3e-114	374.1
NP_040584.1	VOG6001	1e-60	197.1	NP_040590.1	VOG0839	1.4e-76	249.1
NP_040633.1	VOG2124	5.4e-45	144.7	NP_597778.1	VOG0631	4.7e-46	147.5
NP_040598.1	VOG0850	4.6e-79	258	NP_040636.1	VOG3369	6.2e-44	140.9
NP_040580.1	VOG0831	4e-85	277.3	NP_040645.1	VOG0614	1.9e-86	280.9
NP_040580.1	VOG0831	4e-85	277.3	NP_040625.1	VOG0288	1e-32	106
NP_040597.1	VOG0848	1.6e-76	249.6	NP_040625.1	VOG0288	1e-32	106
NP_040592.1	VOG10916	5.9e-14	45.4	NP_040625.1	VOG0288	1e-32	106
NP_040584.1	VOG6001	1e-60	197.1	NP_040596.1	VOG0847	2.6e-33	107.7
NP_040593.1	VOG0842	4.8e-59	191.1	NP_040596.1	VOG0847	2.6e-33	107.7
NP_040605.1	VOG0227	8.6e-55	178.4	NP_040609.1	VOG0275	2.4e-47	155
NP_040596.1	VOG0847	2.6e-33	107.7	NP_040638.1	VOG0295	2.2e-40	129.1
NP_040592.1	VOG10916	5.9e-14	45.4	NP_040595.1	VOG4545	5.3e-06	18.7
NP_040609.1	VOG0275	2.4e-47	155	NP_040617.1	VOG1309	9.5e-66	215.1
NP_040593.1	VOG0842	4.8e-59	191.1	NP_040595.1	VOG4545	5.3e-06	18.7
NP_040595.1	VOG4545	5.3e-06	18.7	NP_040630.1	VOG8241	0.00031	14
NP_040619.1	VOG4745	8.4e-34	108.2	NP_040628.1	VOG10933	4.1e-22	70.7
NP_040580.1	VOG0831	4e-85	277.3	NP_040581.1	VOG0051	2.1e-160	528
NP_040581.1	VOG0051	2.1e-160	528	NP_040588.1	VOG0837	7.8e-66	213.3
NP_040584.1	VOG6001	1e-60	197.1	NP_597782.1	VOG7882	4.8e-45	144.5
NP_040634.1	VOG0292	8.1e-65	210.1	NP_597782.1	VOG7882	4.8e-45	144.5
NP_040591.1	VOG0840	8.5e-71	229.3	NP_040628.1	VOG10933	4.1e-22	70.7
NP_040592.1	VOG10916	5.9e-14	45.4	NP_040593.1	VOG0842	4.8e-59	191.1
NP_040591.1	VOG0840	8.5e-71	229.3	NP_040610.1	VOG0823	2.2e-56	180.5
NP_040614.1	VOG0824	1e-34	111.3	NP_040632.1	VOG0355	5.6e-109	356.1
NP_040614.1	VOG0824	1e-34	111.3	NP_040642.1	VOG0298	2.3e-114	374.1
NP_040614.1	VOG0824	1e-34	111.3	NP_040625.1	VOG0288	1e-32	106
NP_040598.1	VOG0850	4.6e-79	258	NP_597778.1	VOG0631	4.7e-46	147.5
NP_040609.1	VOG0275	2.4e-47	155	NP_597778.1	VOG0631	4.7e-46	147.5
NP_040631.1	VOG4566	1.9e-27	89.6	NP_040632.1	VOG0355	5.6e-109	356.1
NP_040580.1	VOG0831	4e-85	277.3	NP_040592.1	VOG10916	5.9e-14	45.4
NP_040580.1	VOG0831	4e-85	277.3	NP_040605.1	VOG0227	8.6e-55	178.4
NP_040580.1	VOG0831	4e-85	277.3	NP_040643.1	VOG9412	2.7e-51	164.6
NP_040641.1	VOG0156	2.3e-84	275.2	NP_040642.1	VOG0298	2.3e-114	374.1
NP_040636.1	VOG3369	6.2e-44	140.9	NP_040642.1	VOG0298	2.3e-114	374.1
NP_040629.1	VOG2338	4.1e-34	109.3	NP_040636.1	VOG3369	6.2e-44	140.9
NP_040606.1	VOG9709	1.4e-297	978.8	NP_040625.1	VOG0288	1e-32	106
NP_040617.1	VOG1309	9.5e-66	215.1	NP_040625.1	VOG0288	1e-32	106
NP_040596.1	VOG0847	2.6e-33	107.7	NP_597778.1	VOG0631	4.7e-46	147.5
NP_040625.1	VOG0288	1e-32	106	NP_040641.1	VOG0156	2.3e-84	275.2
NP_040592.1	VOG10916	5.9e-14	45.4	NP_040609.1	VOG0275	2.4e-47	155
NP_040609.1	VOG0275	2.4e-47	155	NP_597779.1	VOG0287	1.8e-05	17.2
NP_040581.1	VOG0051	2.1e-160	528	NP_040609.1	VOG0275	2.4e-47	155
NP_040595.1	VOG4545	5.3e-06	18.7	NP_040633.1	VOG2124	5.4e-45	144.7
NP_040593.1	VOG0842	4.8e-59	191.1	NP_040594.1	VOG0843	2.6e-68	220.4
NP_040588.1	VOG0837	7.8e-66	213.3	NP_040596.1	VOG0847	2.6e-33	107.7
NP_040588.1	VOG0837	7.8e-66	213.3	NP_040634.1	VOG0292	8.1e-65	210.1
NP_040611.1	VOG9410	3.2e-70	225.2	NP_040633.1	VOG2124	5.4e-45	144.7
NP_040611.1	VOG9410	3.2e-70	225.2	NP_040642.1	VOG0298	2.3e-114	374.1
NP_040602.1	VOG10343	3e-237	783	NP_040611.1	VOG9410	3.2e-70	225.2
NP_040605.1	VOG0227	8.6e-55	178.4	NP_040611.1	VOG9410	3.2e-70	225.2
NP_040584.1	VOG6001	1e-60	197.1	NP_040587.1	VOG1887	1.6e-97	319.5
NP_040609.1	VOG0275	2.4e-47	155	NP_040611.1	VOG9410	3.2e-70	225.2
NP_040586.1	VOG0835	1.4e-65	211.2	NP_040587.1	VOG1887	1.6e-97	319.5
NP_040587.1	VOG1887	1.6e-97	319.5	NP_040588.1	VOG0837	7.8e-66	213.3
NP_040581.1	VOG0051	2.1e-160	528	NP_040617.1	VOG1309	9.5e-66	215.1
NP_040581.1	VOG0051	2.1e-160	528	NP_040638.1	VOG0295	2.2e-40	129.1
NP_040581.1	VOG0051	2.1e-160	528	NP_040592.1	VOG10916	5.9e-14	45.4
NP_075302.1	VOG0221	2e-142	468.2	NP_075314.1	VOG1606	4.6e-99	324.4
NP_040609.1	VOG0275	2.4e-47	155	NP_040610.1	VOG0823	2.2e-56	180.5
NP_049787.1	VOG0466	4.1e-196	645.3	NP_049825.1	VOG1829	7.1e-52	166.9
ADC80090.1	VOG4884	8.1e-208	684	ADC80091.1	VOG0893	1.1e-243	800.6
NP_059632.1	VOG0258	1.8e-78	254.6	YP_063735.1	VOG0254	1.2e-268	886
NP_049775.1	VOG4696	1.1e-69	226.2	NP_049776.1	VOG5779	1.2e-101	332.1
NP_037700.1	VOG4568	2.5e-44	144.5	NP_037701.1	VOG4553	4.8e-75	246.3
